# Supplementary material for: TMEM14A Gene Affects Hippocampal Sclerosis in Mesial Temporal Lobe Epilepsy
Source: J Clin Med. 2025 May 29;14(11):3810. doi: 10.3390/jcm14113810 (PMC12156207; doi:10.3390/jcm14113810)
Supplement: Supplementary file 1 [file jcm-14-03810-s001.zip]

Archive with 15 entries (14 files):
- JCM_FigS1.png
- JCM_FigS2.png
- JCM_FigS3.png
- JCM_FigS4.png
- JCM_FigS_legend.docx
- JCM_TableS1.docx
- JCM_TableS2.docx
- __MACOSX/
- __MACOSX/._JCM_FigS1.png
- __MACOSX/._JCM_FigS2.png
- __MACOSX/._JCM_FigS3.png
- __MACOSX/._JCM_FigS4.png
- __MACOSX/._JCM_FigS_legend.docx
- __MACOSX/._JCM_TableS1.docx
- __MACOSX/._JCM_TableS2.docx
